# Supplementary material for: Responsiveness of the Spanish Version of Newcastle Stroke-Specific Quality of Life Measure (NEWSQOL)
Source: Int J Environ Res Public Health. 2021 Sep 24;18(19):10034. doi: 10.3390/ijerph181910034 (PMC8507955; doi:10.3390/ijerph181910034)
Supplement: Supplementary file 1 [file ijerph-18-10034-s001.zip]

Archive with 1 entries (1 files):
- ijerph-1322985-supplementary.pdf
